# Supplementary material for: Functional connectivity changes in the thalamocortical network due to neck pain and the multiscale regulatory effects of acupuncture: a cross-scale multi-omics neuroimaging study
Source: Front Neurosci. 2026 Apr 28;20:1783910. doi: 10.3389/fnins.2026.1783910 (PMC13161166; doi:10.3389/fnins.2026.1783910)
Supplement: Supplementary file 1 [file Table_1.xlsx]

## Sheet: PLS2+
PLS2+ gene names	PLS2+ EntrezID	PLS2+ gene weights
ZNF189	15136	5.09306
GGTLC1	4993	5.08973
ARHGDIB	779	5.08631
LPL	7351	5.05444
CD53	2111	5.01967
JAG1	6260	4.89561
C2orf74	1600	4.86629
RABEP1	10754	4.84352
GRB14	5291	4.81863
GIMAP4	5010	4.69391
CABIN1	1703	4.68011
TNFSF13B	13792	4.66796
ARID5A	811	4.61035
DENND1C	3304	4.59855
AURKA	1096	4.58291
DPP6	3590	4.51966
TEK	13299	4.50887
TFPI	13348	4.49995
ACP5	143	4.48729
ASMTL-AS1	929	4.48422
LOC145783	7227	4.47874
ZNF318	15213	4.47615
VLDLR	14595	4.44933
CYP1B1	3097	4.41883
GPNMB	5211	4.41079
GH1	4995	4.40171
HIST1H2BG	5637	4.36551
CCDC88C	1995	4.36333
TAF5L	13107	4.36119
SERPINB2	11815	4.34941
DNMT3A	3540	4.33704
SGPP2	11897	4.32472
TNKS1BP1	13801	4.31923
OSTF1	9269	4.31326
NAPSB	8515	4.31258
HIST1H2AD	5625	4.30449
LINC02381	7056	4.30316
PCDH1	9457	4.29968
POM121L1P	10121	4.29769
MYH9	8398	4.29699
SFRP1	11870	4.29626
LTK	7484	4.29424
TXNL1	14253	4.29117
CNOT9	2650	4.28096
GALNT13	4860	4.24548
SP140L	12580	4.2297
HILS1	5606	4.22664
UCK2	14374	4.22532
LAMP5	6771	4.22488
SLFN11	12312	4.22473
SLC15A3	12035	4.21339
DTX3L	3647	4.21269
KRT83	6680	4.20707
UBAP2L	14290	4.20493
GNLY	5128	4.18722
ARHGAP29	763	4.18289
ADRA1D	296	4.17437
SDAD1P1	11683	4.17394
OPTN	9176	4.16352
SLC22A10	12068	4.15442
ZNF600	15401	4.15415
LILRP2	6902	4.15334
RAC2	10767	4.14746
MRPL44	8188	4.14485
CYP26B1	3101	4.12754
BANF1	1171	4.12222
RCSD1	10967	4.11526
PYCARD	10654	4.11028
PDZD2	9623	4.1076
NSD1	8987	4.10595
CYTOR	3133	4.10486
ETS1	4111	4.09785
ISG15	6191	4.09047
HAMP	5458	4.08169
URB2	14455	4.07739
LANCL3	6779	4.07727
UBE2Q2	14321	4.07202
CDKN2A	2227	4.06871
OPA1	9165	4.06299
PTGES	10556	4.057
CLEC4G	2548	4.05023
MRGPRE	8139	4.04343
FABP3	4184	4.03299
NHLRC1	8750	4.0318
TPSG1	13905	4.03117
MGP	7937	4.02705
HIST1H3G	5652	4.02415
CLEC9A	2550	4.02147
SPNS3	12661	4.02048
GGT1	4986	4.01675
HIST1H2BB	5632	4.01533
GOLGA5	5146	4.00557
CEBPE	2253	3.99368
LDHAL6A	6838	3.98719
MPPE1	8118	3.97941
SMC4	12362	3.9772
CEBPA	2250	3.97614
ZNF611	15408	3.96892
MST1R	8264	3.95549
RNASEH1	11164	3.95534
SWAP70	13004	3.9553
ZDHHC15	14990	3.95075
BRIX1	1369	3.94868
SAPCD2	11577	3.94689
HIST1H2BI	5639	3.94189
RASIP1	10865	3.93832
HIST3H2BB	5671	3.9379
GAL3ST4	4849	3.93591
SAP30BP	11575	3.93486
CCSER2	2059	3.92795
ZNF468	15300	3.92435
OR7E2P	9229	3.92347
NPC1L1	8896	3.92323
SVEP1	13001	3.92246
RALGAPB	10800	3.92035
CDC6	2160	3.91965
GYG2	5421	3.91539
HIST2H2BC	5668	3.91535
TMEM243	13659	3.91532
SQOR	12709	3.91254
FAM129A	4234	3.91157
PNLDC1	10035	3.89812
GNPDA1	5130	3.88706
MEIS1	7844	3.88393
SPTLC2	12703	3.86719
C2	1562	3.86624
FGD3	4544	3.86571
POLR3E	10112	3.85685
OR7E91P	9232	3.85283
PRDX6	10316	3.85106
CHP1	2431	3.84933
GPM6B	5207	3.84779
EIF5AL1	3873	3.84557
UNC93B1	14425	3.8426
TRAF3IP3	13929	3.83562
EHBP1L1	3810	3.83075
ELP3	3915	3.82327
YIPF1	14863	3.82298
DSP	3632	3.82082
FBN3	4450	3.81882
CAVIN3	1866	3.81656
PHLDA2	9749	3.81184
CCDC88B	1994	3.80946
VRK2	14640	3.80634
ALPK1	478	3.80332
EXOSC3	4147	3.80269
FSCN1	4741	3.80007
FGL2	4572	3.79898
CYP1B1-AS1	3098	3.79756
RECQL5	10981	3.79645
LURAP1	7489	3.79499
HSPA4	5851	3.79483
TYRO3	14263	3.79356
LIG1	6896	3.77591
PRAM1	10293	3.77193
ZFP69	15038	3.76771
CEBPD	2252	3.75599
WNT2B	14787	3.75482
LILRB4	6901	3.75156
RAB3D	10729	3.75001
RAD18	10773	3.7423
TM6SF2	13496	3.7419
MOSPD2	8093	3.74125
SGK3	11891	3.74009
SGCA	11883	3.73988
ALOX12B	472	3.7385
DENND2D	3307	3.7379
H2BFS	5438	3.73358
CLPB	2578	3.73253
TTL	14177	3.72916
TMEM106A	13533	3.72548
LHFPL2	6880	3.71913
SYN3	13023	3.71854
WDR41	14718	3.7123
WDR25	14706	3.70759
PSMD13	10507	3.70394
TTF2	14174	3.70286
BCAR3	1203	3.70229
DIAPH2	3393	3.70135
SNAI1	12425	3.70068
ITGB7	6231	3.69983
HAVCR2	5476	3.69794
MNDA	8056	3.6976
HIST1H2BM	5643	3.69588
DGKA	3341	3.6943
CNDP2	2622	3.69378
PAOX	9376	3.69335
POPDC3	10138	3.69284
HIST1H2BD	5634	3.69156
AKAP8	401	3.69074
CA4	1693	3.69011
ANKRD52	595	3.68483
CREG1	2874	3.68389
LMF2	7087	3.68037
TEP1	13308	3.67829
DHCR24	3352	3.67175
TMTC4	13761	3.66971
PRUNE2	10466	3.66897
LDLR	6842	3.66879
INPP5D	6106	3.66248
LAT2	6797	3.65999
SMG7	12375	3.65213
AP1S2	644	3.64997
SLC39A4	12221	3.64827
STT3A	12916	3.64586
SLC16A11	12038	3.64159
COL8A2	2726	3.6406
ATL3	989	3.63981
HCFC1	5489	3.63824
PLS3	9992	3.63705
SMARCAL1	12351	3.63186
ACTRT3	187	3.62778
RTN4IP1	11488	3.62433
MBNL2	7731	3.62099
LRRK1	7440	3.61818
C2orf92	1605	3.61788
TFDP2	13340	3.6158
GRB10	5290	3.60445
SLC27A3	12144	3.60284
TLN1	13476	3.59977
NFYA	8740	3.59816
CRLF1	2890	3.59474
CACNG6	1734	3.5872
UBE2H	14307	3.58514
GPAT2	5176	3.58448
DEDD	3287	3.58187
GATC	4906	3.58066
ZFP62	15036	3.574
NECTIN1	8659	3.5726
CEP57L1	2312	3.56975
EPB41L2	3996	3.56819
DUSP5P1	3672	3.56684
SIAH3	11969	3.5668
PTPN9	10593	3.56427
ZFYVE27	15055	3.56194
FHL5	4579	3.55885
EFNB2	3793	3.55856
CDK5R2	2210	3.55789
LINC01750	7037	3.55383
LIN54	6915	3.55244
PRELP	10322	3.54985
AFF4	317	3.5492
FRZB	4739	3.5435
PDCD6IP	9551	3.53972
BRAP	1348	3.53652
SIGIRR	11972	3.53503
ENTPD1-AS1	3982	3.52949
SUPT4H1	12978	3.52867
GREB1L	5295	3.52719
CCZ1P-OR7E38P	2073	3.51973
HIST1H2BN	5644	3.51866
HIST1H3H	5653	3.51857
GOLPH3L	5158	3.51844
LMF1	7086	3.51338
IKBKB	6016	3.51317
CDC20	2139	3.50905
MORC4	8083	3.50511
EVI2B	4120	3.50362
FAM122B	4229	3.50107
TNFRSF10B	13778	3.49742
HRASLS	5801	3.49471
GTF2IRD2	5387	3.49281
ZFYVE1	15050	3.49004
C11orf42	1436	3.4849
TMEM97	13737	3.48458
FAF1	4194	3.47908
KLF3	6570	3.47877
ATRAID	1077	3.47836
CCAR2	1896	3.4747
GAB2	4813	3.47378
RRP1B	11443	3.47166
CACNB3	1728	3.4692
HYAL3	5892	3.46354
BST2	1386	3.46022
MAP7	7646	3.45985
CASP1	1842	3.45817
JUND	6300	3.45243
PTPRCAP	10597	3.44691
KIF16B	6518	3.44632
MAP4K4	7642	3.43929
GGA3	4977	3.43676
NCAPH	8552	3.43661
TMED9	13527	3.43517
TMOD1	13746	3.43183
RELB	10990	3.43077
PDGFD	9584	3.42952
EGR3	3807	3.42346
CWF19L1	3046	3.42339
PDE1C	9561	3.42324
ACR	146	3.42228
TFF3	13345	3.42153
MYBPC1	8375	3.42035
ZNF816	15551	3.41882
TUSC2	14230	3.41508
GALP	4873	3.41481
ACTBL2	164	3.40756
FAAH	4178	3.40272
GPD1L	5196	3.40189
BCDIN3D	1211	3.39888
KRBA2	6656	3.39635
HIST1H2BL	5642	3.39341
RASAL3	10853	3.39077
POLD4	10076	3.38105
TNFRSF10A	13777	3.37982
NXF3	9102	3.37977
RAB5B	10741	3.37786
ZNF213	15148	3.37776
GLIS3	5054	3.37758
TOMM34	13835	3.37568
FBXL14	4454	3.37103
SURF4	12985	3.37073
TMIGD3	13744	3.36893
SNCG	12442	3.36858
FTCD	4750	3.36749
CYP3A43	3111	3.36735
TIMM8A	13441	3.3637
GZMM	5428	3.36359
PCDH19	9465	3.36037
SAMD13	11560	3.35832
ACTG1P4	167	3.35542
SORD2P	12547	3.35383
LHPP	6885	3.35378
CARHSP1	1821	3.35277
KMO	6632	3.34855
C1QB	1518	3.3479
CMTR2	2618	3.34634
CAMK4	1776	3.34564
TPRKB	13902	3.34479
ARL9	839	3.34465
A4GALT	6	3.34107
PLCG2	9916	3.34047
NOTCH1	8878	3.33764
SAMD14	11561	3.33375
RFTN1	11035	3.32905
SLC2A5	12160	3.32891
RPRD1B	11366	3.32808
TRIM24	13982	3.32128
APOL1	694	3.31842
TLR1	13479	3.31496
PXMP4	10650	3.31405
HTR1E	5872	3.31369
UNC13D	14415	3.31008
UPK3B	14435	3.3088
SGCD	11885	3.30857
FILIP1L	4591	3.30694
FBXO28	4479	3.30499
SVBP	13000	3.30059
ALG13	450	3.29714
DUSP22	3665	3.29345
ZNF471	15303	3.29333
VPS18	14612	3.29312
ADM5	283	3.29125
RMDN2	11154	3.29072
FES	4536	3.29009
CAMKV	1780	3.28545
TRAPPC10	13945	3.28481
IFRD1	5966	3.28344
LOC728554	7307	3.28294
HIST1H2AG	5627	3.28268
MET	7857	3.28236
PPP6C	10277	3.28227
SLC12A7	12028	3.27588
DCUN1D5	3227	3.27564
SESN1	11832	3.2734
ZNF57	15372	3.267
GPR39	5253	3.26683
BTG1	1405	3.26664
CD8A	2126	3.2638
AFAP1	309	3.26203
PSRC1	10532	3.26026
CHI3L1	2409	3.25836
HNRNPKP3	5757	3.25721
CSE1L	2931	3.25714
ASCC2	911	3.25578
PHF5A	9738	3.25508
ZNF83	15558	3.25115
KAZALD1	6327	3.24988
PITHD1	9851	3.24889
UHRF1BP1L	14397	3.24758
MYO1F	8424	3.24754
C2orf40	1590	3.24621
VIM	14586	3.24589
TCEANC	13244	3.24579
PPDPF	10166	3.24527
FRG1	4721	3.24149
ANAPC1	515	3.23819
ZNF808	15546	3.23763
USP48	14510	3.23748
LTC4S	7483	3.23668
TIMMDC1	13444	3.23615
GSKIP	5348	3.23533
FAM69C	4371	3.23445
BSN	1383	3.23189
CPNE8	2832	3.23103
TSPAN5	14112	3.23017
FAM133DP	4242	3.22876
CSNK1A1	2944	3.22779
UBALD1	14285	3.22631
ZBTB24	14921	3.22473
PLA2G4C	9889	3.22127
ZFP28	15029	3.21959
SIAH1	11967	3.21865
DDX58	3279	3.2184
EIF2B1	3832	3.21648
ELK4	3891	3.21429
WWC3	14808	3.21427
EVPLL	4125	3.2119
LRRC15	7387	3.20858
PELP1	9644	3.20651
COL10A1	2696	3.20639
DCLK2	3204	3.20469
NKG7	8791	3.20398
MFGE8	7895	3.20334
GALNTL5	4872	3.2021
HIST1H2BH	5638	3.2005
SEH1L	11741	3.1991
TMEM160	13584	3.19862
RAP2A	10825	3.19726
NFYC-AS1	8743	3.19561
SLC9A2	12295	3.1953
LOC151174	7232	3.19483
CARTPT	1831	3.19479
MRPL2	8165	3.1944
SRPRA	12743	3.19419
PDHX	9590	3.19374
KLHL12	6588	3.19366
LOC101927974	7182	3.18949
ULK2	14403	3.18814
HIST3H2A	5670	3.18602
STARD4	12845	3.18538
USP21	14481	3.18456
RAB9A	10750	3.18189
NLGN3	8809	3.18109
PAPSS2	9384	3.18089
AAED1	11	3.18088
PDE6H	9575	3.1791
TBC1D17	13174	3.17846
KDM1B	6442	3.17771
FAM106A	4209	3.17652
TALDO1	13119	3.17516
ENPP7	3979	3.16858
PKD2L1	9866	3.16841
RUVBL1	11510	3.16816
STRN4	12914	3.16692
ECHDC1	3731	3.16436
MAST3	7705	3.16191
VPS37C	14624	3.16037
FLJ37035	4624	3.15905
NF1	8712	3.157
TTLL7	14184	3.15653
ISOC2	6200	3.15478
ZNF765	15514	3.15154
HIST1H2BE	5635	3.15048
C5orf30	1630	3.1485
KPNB1	6652	3.14849
LINC01976	7044	3.14801
RCN1	10961	3.14659
CCDC151	1932	3.1432
MAMSTR	7589	3.1416
SCPEP1	11667	3.14044
KPNA4	6649	3.1398
PROX1	10397	3.13975
C1QC	1520	3.13637
ADAMTS8	225	3.13528
STARD7	12847	3.1344
GABPA	4821	3.13394
MYOZ3	8440	3.1287
ZNF845	15567	3.12835
HIST1H2BF	5636	3.12477
GALNT7	4870	3.12301
DLK2	3441	3.12233
PSD2	10471	3.12156
ALDH1A3	430	3.12103
TNFRSF13C	13782	3.12096
EXOC6	4139	3.11896
TMEM53	13702	3.11794
NRBF2	8958	3.11627
RNPEP	11255	3.1141
SLC25A46	12124	3.11214
SYF2	13018	3.11065
LINC01296	7013	3.10957
SLC34A3	12174	3.10894
TOP3B	13849	3.10743
BET1L	1262	3.10577
LINC01197	7009	3.10477
S100Z	11540	3.0988
DNAJC7	3516	3.09597
SOWAHA	12553	3.0953
KRTAP12-3	6697	3.09368
INTS7	6132	3.09287
DHODH	3359	3.09222
PEX11B	9658	3.09201
TNFRSF4	13787	3.08889
DNAJC21	3503	3.08724
LOC105374546	7212	3.08535
MAB21L3	7537	3.08425
FAM192A	4296	3.0832
TTC1	14137	3.0831
MYB	8371	3.08054
TMEM42	13693	3.07895
MRPS14	8206	3.07854
SWSAP1	13006	3.07729
LOC105377621	7219	3.07299
KIRREL2	6551	3.06981
TDRD7	13285	3.06967
CTF1	2986	3.0686
ARMCX2	849	3.06845
TP53TG3D	13873	3.0671
GPR139	5221	3.06346
TFE3	13341	3.06295
CMTM6	2614	3.05959
PRSS3P2	10458	3.05927
FN3K	4654	3.05706
SLC22A9	12080	3.05613
PHF10	9725	3.05578
PUM3	10627	3.05161
SLC17A9	12053	3.04799
HIST1H2BO	5645	3.04627
SH3BGRL2	11913	3.04508
KRTAP20-1	6708	3.04466
CA8	1698	3.04408
DEFB118	3293	3.03999
C22orf46	1578	3.03955
MYO7A	8430	3.03952
POT1	10141	3.03677
CYBB	3083	3.03654
TEX2	13323	3.03578
FUT8	4777	3.03309
KLK14	6616	3.03299
TWIST1	14236	3.03296
LONP2	7330	3.02942
MEF2D	7832	3.02781
TMC8	13511	3.02203
OLFM3	9152	3.02193
MYBPH	8378	3.02106
SPRY3	12687	3.02086
PHYKPL	9767	3.02003
TKT	13462	3.0195
PIGP	9801	3.01854
SNX32	12518	3.01637
RTN4R	11489	3.01634
CMTM7	2615	3.01386
TRIM25	13983	3.01071
ZNF841	15564	3.01067
TH	13367	3.0064
CREB5	2869	3.00521
OR1D5	9189	3.00489
GDPD3	4949	3.00392
MAP3K11	7625	3.00374
NUP93	9090	3.00229
SPRED1	12677	3.0019
KANK2	6305	3.00128
NUP214	9080	3.00016
DDX20	3256	2.99851
ZBTB8A	14944	2.99737
HIST1H4F	5660	2.99673
UVRAG	14537	2.99672
RMI2	11157	2.99618
GRK5	5323	2.99358
BICRA	1282	2.99215
LOC105376064	7215	2.98857
ZNF677	15454	2.98811
TERT	13313	2.98702
XRCC3	14837	2.98638
OR10G2	9180	2.98425
MAP3K20	7631	2.98396
RBL2	10898	2.98252
SPPL2B	12673	2.98186
SELENON	11750	2.98012
PRSS2	10451	2.97932
GINS2	5016	2.97622
KPNA1	6646	2.97553
PFN1	9684	2.97292
HBZ	5487	2.97155
NSUN2	9003	2.97055
MUM1L1	8350	2.96992
BAHD1	1164	2.96947
TMEM51	13700	2.96862
NFRKB	8735	2.96799
TMEM50A	13698	2.96444
TOGARAM2	13827	2.96374
LINC01869	7040	2.95876
LENEP	6852	2.95844
KIF3C	6538	2.95843
MYSM1	8445	2.95812
C1QA	1517	2.95769
NAB1	8473	2.95734
TYMP	14260	2.95679
OLFML2A	9154	2.95581
CAPZA2	1810	2.95476
BHLHE41	1275	2.95453
GGN	4982	2.95221
ECT2	3741	2.95156
STAT5B	12856	2.95083
LY6D	7494	2.95062
HIST1H2BK	5641	2.95022
GHRL	5001	2.94671
NID2	8758	2.9459
NBR2	8544	2.94573
TOMM22	13834	2.945
SLC1A5	12063	2.93934
WBP4	14688	2.93781
AMACR	487	2.93741
UNC13A	14412	2.93726
ATXN3	1087	2.93518
OTULIN	9286	2.93369
ZNRF4	15592	2.93333
LOC100131289	7122	2.93332
DBF4B	3167	2.93147
NEK9	8680	2.93079
GIMAP8	5013	2.92971
GPN2	5209	2.92933
SCGB1C1	11638	2.92875
LOXHD1	7335	2.92782
C14orf132	1466	2.92706
SAMD9	11567	2.92412
ZNF488	15313	2.92362
ACSM1	155	2.92293
DOCK4	3552	2.92292
IGSF3	6010	2.92089
USP25	14484	2.92067
FOXN2	4699	2.92006
STAB1	12827	2.91795
CCDC61	1972	2.91767
HEY1	5577	2.91688
ZPR1	15594	2.91544
OR52W1	9217	2.91317
MYO18A	8418	2.91203
GNB1L	5108	2.91073
SS18L2	12768	2.91066
PAN2	9367	2.91037
SMIM24	12392	2.90939
AIF1	370	2.90884
MTOR	8323	2.90711
USP6	14516	2.90579
TMEM120A	13545	2.9018
NDUFB1	8625	2.9013
DXO	3682	2.90048
ZFAND3	15015	2.89937
TK1	13459	2.89935
COQ2	2771	2.89713
SHROOM1	11961	2.89438
ZNF536	15345	2.89246
LBX2-AS1	6806	2.89106
SLC17A6	12050	2.88905
IGF2-AS	5986	2.88852
DUS3L	3653	2.88737
TLX2	13488	2.88595
ZFP41	15035	2.88567
RFT1	11034	2.88254
STEAP1	12862	2.88178
RNASEH2A	11166	2.88178
FAM153A	4254	2.88176
FNIP1	4666	2.88064
TMC7	13510	2.87981
TMEM40	13690	2.87944
CEP128	2294	2.87758
TCHP	13260	2.8773
LARP6	6790	2.87728
HMGB3P1	5717	2.87709
KIAA1211L	6493	2.87665
DCAF4	3188	2.87574
NAIP	8494	2.87531
USP46	14507	2.87524
ACAD10	99	2.87142
CCDC159	1938	2.86848
ARHGAP45	773	2.8682
OCLN	9130	2.86757
MFF	7894	2.86618
ADAMTS1	216	2.86541
HIST1H2AE	5626	2.8651
EXOC2	4132	2.86206
ADAM9	215	2.85617
ATP6V1E2	1059	2.85558
MUC4	8344	2.85551
LINC00839	6968	2.85488
CABYR	1711	2.8546
MAP7D2	7648	2.85272
CLIC3	2555	2.85224
ADIPOR1	278	2.85158
COL26A1	2710	2.85082
C8G	1658	2.8502
ARAP3	725	2.85001
HNRNPK	5756	2.84861
CYB5R3	3080	2.84807
UBE2D4	14300	2.84804
FAM212B	4322	2.84547
HIST1H1D	5621	2.84267
RAVER1	10879	2.84245
KCND2	6354	2.84177
MYBPC3	8377	2.8414
SCO1	11662	2.8395
LY6E	7495	2.83914
UBTD1	14358	2.83861
CDC42SE2	2158	2.83335
HCG4B	5495	2.83233
CHCHD7	2391	2.83211
LOC101928303	7186	2.82742
DYSF	3703	2.82554
TMEM258	13671	2.82522
BSCL2	1380	2.82431
APOL2	695	2.82402
P2RX3	9302	2.82306
EPB41L3	3997	2.8223
UNC13B	14413	2.8218
TAB3	13078	2.82143
CD84	2124	2.82119
LINC01480	7019	2.81887
EFNA1	3787	2.81673
SLC20A1	12066	2.81596
LAYN	6800	2.81561
AAR2	17	2.81558
POLD3	10075	2.81424
RARA	10838	2.81404
AFAP1L1	310	2.81308
ACAP2	108	2.81253
ORAI3	9236	2.81114
KDM3A	6445	2.80907
HAPLN1	5461	2.80886
MBNL3	7732	2.80498
RAPGEF2	10830	2.80202
RBPJ	10943	2.80142
RTP5	11494	2.79883
BTN3A1	1411	2.79862
ALDH16A1	427	2.79753
RAD54L	10784	2.79565
ITPKA	6240	2.79525
CROCC	2897	2.79374
GABPB2	4825	2.79194
ZNF182	15133	2.79011
FAM107B	4211	2.7875
ANGEL1	526	2.78635
SINHCAF	11986	2.7863
FAM219A	4331	2.78569
ZNF812P	15548	2.78484
MYO5C	8428	2.78483
FLVCR1	4640	2.78223
CTTN	3019	2.7819
TRAF7	13933	2.78082
FCGR3A	4514	2.78066
P2RY14	9311	2.78061
USP32	14492	2.77943
TGFBRAP1	13361	2.77934
CFAP73	2353	2.77582
AMIGO3	499	2.77519
BDKRB2	1246	2.77277
LCN15	6826	2.77213
CX3CR1	3049	2.77052
TSC22D2	14079	2.77007
TNNI3	13806	2.76967
DHH	3358	2.76912
PHYHIP	9765	2.76899
PEX1	9655	2.7674
NSD3	8989	2.76667
A1BG	1	2.7664
EIF4G1	3866	2.76637
ZNF135	15110	2.76489
GABRE	4835	2.76367
STYK1	12943	2.76281
MPI	8107	2.76269
LGALS14	6864	2.76151
CLDN19	2531	2.76137
RECQL4	10980	2.7607
LOC341056	7245	2.75949
ARPP19	867	2.75805
FAM104B	4207	2.75713
SPEF1	12632	2.75702
MIXL1	8007	2.75699
RBM17	10906	2.75675
RGS10	11057	2.75638
VSIG10L	14643	2.7544
SLC29A3	12150	2.75364
TMEM61	13708	2.75299
ZNF524	15336	2.75197
TMEM56	13704	2.75106
PCDHGA12	9490	2.75064
SERTAD2	11827	2.75035
TTC23	14146	2.75018
RAPGEF3	10831	2.74956
TLL1	13474	2.74888
FAM171A1	4273	2.74689
XK	14820	2.74631
ALG6	456	2.7459
EVI5L	4122	2.74541
LPAR1	7339	2.74216
NOS2	8874	2.74198
RASGRF2	10860	2.74178
ZER1	15011	2.74133
PCGF2	9503	2.74082
BEGAIN	1252	2.74063
FAM133CP	4241	2.73981
DCST2	3213	2.73866
ANKRD40	588	2.73866
HIST2H2AB	5666	2.73456
ST6GALNAC5	12817	2.73357
PRSS21	10452	2.73354
HARBI1	5465	2.73341
WDR83OS	14747	2.73262
ACKR2	125	2.73215
CAT	1859	2.73182
AP3M1	654	2.73166
C1QL2	1522	2.7313
IFI35	5944	2.73077
STYXL1	12945	2.72916
XPNPEP3	14828	2.72756
MIDN	7961	2.72718
MSL3P1	8253	2.72523
STAG3	12831	2.72444
SNHG5	12460	2.72389

## Sheet: PLS2-
PLS2- gene names	PLS2- EntrezID	PLS2- gene weights
HELZ	5549	-2.72303
TUBGCP2	14218	-2.72328
LOC284454	7239	-2.72391
HUS1B	5888	-2.72446
TSR2	14126	-2.72463
QTRT2	10683	-2.72512
DIO3	3401	-2.72512
MID1	7958	-2.72523
ASH1L	919	-2.72524
MICB	7954	-2.72604
ABTB2	94	-2.72606
ZNF208	15145	-2.72731
KIF27	6533	-2.72754
POU6F2	10152	-2.72766
TIGD4	13424	-2.72934
LINC00667	6963	-2.73041
QRICH1	10677	-2.73048
SV2A	12997	-2.73156
REV1	11014	-2.73384
CASP3	1846	-2.73389
RGS22	11068	-2.73626
NGB	8744	-2.73637
FUT10	4770	-2.73641
PPP1R16A	10224	-2.73726
CSRNP1	2958	-2.7375
TCEA2	13233	-2.73777
SUGP1	12954	-2.73809
CAMK2N2	1775	-2.73911
SPSB3	12694	-2.73918
RBMS1	10933	-2.73929
TTC33	14157	-2.73963
CALY	1766	-2.74094
HERPUD2	5566	-2.74114
PMF1	10012	-2.74168
PCDHB12	9476	-2.74333
SCN7A	11657	-2.74351
SLC22A5	12078	-2.74381
C2orf50	1593	-2.74437
ENDOG	3957	-2.7446
PLK1	9967	-2.74584
CCSER1	2058	-2.74608
BRI3BP	1364	-2.74631
MCFD2	7751	-2.74796
SLN	12328	-2.74926
ZSWIM1	15616	-2.74978
HDAC4	5511	-2.75095
DDX27	3261	-2.75224
LRRIQ1	7439	-2.75279
CNTROB	2676	-2.75351
SMCHD1	12365	-2.75386
PROSER2	10395	-2.75412
CDH11	2169	-2.75454
TERF2IP	13312	-2.75485
EIF2AK2	3829	-2.75546
VANGL1	14548	-2.75554
TGM1	13363	-2.75568
LOC100132831	7126	-2.75582
SPATA7	12617	-2.75645
SFTPA1	11876	-2.75722
NCAPH2	8553	-2.75762
ADGRA3	260	-2.75803
ZNF358	15241	-2.75804
NONO	8861	-2.75818
GAA	4811	-2.75914
PAK5	9357	-2.75969
PLEKHA4	9933	-2.76045
FAM155A	4255	-2.76071
MACROD1	7540	-2.76107
DENND2A	3305	-2.76247
SH2B1	11904	-2.76265
MEG8	7835	-2.76333
PLIN2	9963	-2.76378
KHDRBS3	6466	-2.7639
DTWD2	3642	-2.76521
SLC8A1	12290	-2.76547
KTN1-AS1	6737	-2.76559
CHRNA3	2446	-2.76687
ASNSP1	932	-2.76734
TPPP3	13898	-2.76972
ZNF518A	15332	-2.76989
PHF20	9731	-2.77223
EGFR-AS1	3802	-2.77248
TIPIN	13452	-2.77305
ATP10D	998	-2.77329
GRID2	5304	-2.77368
FAM95C	4401	-2.7737
PLSCR4	9994	-2.77527
GSE1	5344	-2.77542
LOC105374952	7214	-2.77561
DHRS1	3361	-2.77641
CHST11	2454	-2.77642
ANKRD20A8P	567	-2.77927
DIAPH3	3394	-2.77956
PRKD2	10362	-2.78074
C11orf80	1445	-2.78357
ABCB10	38	-2.78728
BICDL1	1280	-2.78769
DPP7	3591	-2.78966
RPLP0	11355	-2.78986
BBS5	1194	-2.79115
KIFC3	6548	-2.79167
SLC2A12	12155	-2.79201
RASSF8	10877	-2.79252
SIX3	12001	-2.79254
SFMBT2	11866	-2.7928
GEM	4952	-2.79358
DDX6	3281	-2.79434
HELB	5546	-2.79454
NDUFC1	8637	-2.79457
GAL	4846	-2.79636
PRDX2	10312	-2.79643
CHST12	2455	-2.79744
TRAF3	13925	-2.79794
LYPLA2	7515	-2.79828
NANOS3	8500	-2.79837
STIP1	12869	-2.79966
GSDME	5343	-2.8005
MYL6	8403	-2.80097
ZFR2	15047	-2.80134
TSPAN33	14110	-2.80197
NEU1	8697	-2.80338
DBT	3175	-2.80354
MLPH	8033	-2.80403
DHRS3	3366	-2.80413
CRAMP1	2855	-2.80437
RBM12B	10902	-2.80524
LCOR	6829	-2.80799
ALKBH1	462	-2.81123
TXN2	14245	-2.81278
KBTBD6	6335	-2.81444
SPACA6	12590	-2.81678
PCP4	9526	-2.81758
H2AFY	5435	-2.81778
PLCD3	9912	-2.81778
TAB1	13076	-2.8181
UIMC1	14399	-2.81835
OR10Q1	9183	-2.81842
YWHAB	14885	-2.81881
GRK4	5322	-2.81949
RSAD1	11450	-2.81949
FRMD3	4726	-2.82023
WLS	14780	-2.82039
CEP162	2298	-2.82162
HEATR4	5532	-2.82204
AMH	496	-2.82206
SPEF2	12633	-2.82253
KHDC4	6463	-2.82257
RABGGTA	10760	-2.82331
ZNF540	15346	-2.82409
GUCY1A2	5407	-2.82431
CPNE4	2828	-2.82457
ITPRIPL2	6248	-2.82486
ADAMTSL2	228	-2.82537
ZW10	15624	-2.82607
GAN	4878	-2.82624
GPANK1	5175	-2.82733
HOMER2	5766	-2.82833
GABRA3	4828	-2.82869
ADARB1	234	-2.8289
ZNF791	15540	-2.82891
CTBP1	2974	-2.82905
SYT12	13053	-2.82985
PEG3	9638	-2.83003
B3GNT2	1127	-2.83168
PIP	9836	-2.83259
ELOA	3903	-2.83333
SCARF2	11627	-2.83384
TRMT112	14036	-2.83392
ZNF385D	15252	-2.83392
WHAMM	14768	-2.83623
TMSB15A	13754	-2.83681
CLN6	2573	-2.83692
FAAP100	4180	-2.8383
ZNF543	15349	-2.83849
TNNC1	13803	-2.83934
ZNF776	15525	-2.8394
MTO1	8322	-2.84424
KIAA0319	6473	-2.84482
PCTP	9536	-2.84635
LOC441155	7275	-2.84665
LSAMP	7453	-2.84674
C7orf50	1655	-2.84699
UPP1	14436	-2.84916
ERP44	4082	-2.85123
ALK	459	-2.85262
GNL3L	5127	-2.85627
SLC25A4	12117	-2.85724
ATN1	992	-2.86022
CLIC1	2553	-2.86159
GALM	4854	-2.86242
SYCP2L	13015	-2.8625
SLC29A2	12149	-2.86267
TRIM47	14000	-2.86331
ARHGAP36	768	-2.86549
CYC1	3085	-2.86577
ADNP-AS1	285	-2.86587
ATP6V0D1	1050	-2.86682
TMEM91	13734	-2.86811
MSRB2	8260	-2.86825
MIIP	7973	-2.86892
ISY1	6204	-2.86993
CLOCK	2576	-2.87074
UBE2MP1	14316	-2.87119
CPNE9	2833	-2.87152
INTS6L	6131	-2.8733
ARHGEF26-AS1	794	-2.87351
SCAI	11611	-2.87509
NDUFS2	8640	-2.87603
PIKFYVE	9823	-2.87883
AKR1E2	412	-2.88062
RBP2	10940	-2.88073
SEPT11	11790	-2.88116
TAP1	13129	-2.88145
PUS7L	10634	-2.8826
ZNF440	15285	-2.883
MEF2A	7830	-2.88383
TCTN3	13277	-2.88489
PLEKHM1P1	9955	-2.88515
TMEM86A	13725	-2.8853
SLC25A3	12109	-2.88538
SRPX	12745	-2.8864
NFKBIB	8731	-2.88678
ZHX3	15063	-2.88722
KIF1A	6521	-2.88782
ACAD8	101	-2.88802
FOXE3	4687	-2.88992
RPUSD2	11422	-2.88998
ATP8B2	1069	-2.89396
LNX2	7103	-2.89508
MCRS1	7771	-2.89527
ITGA6	6215	-2.89546
CRK	2888	-2.89628
NDUFB9	8636	-2.89655
RPL6	11349	-2.8976
KIAA1217	6494	-2.89808
TENM3	13306	-2.89811
ZNF334	15225	-2.89848
IFT140	5969	-2.89895
DPP10	3587	-2.89911
PRADC1	10290	-2.89911
DCLRE1B	3206	-2.90058
ZFC3H1	15021	-2.90096
LOC105370333	7207	-2.90117
ZNF222	15156	-2.90211
C6orf226	1643	-2.90301
PM20D2	10008	-2.9034
ZNF467	15299	-2.90479
ANO6	612	-2.90585
LOC100128239	7108	-2.90742
DDX46	3269	-2.90963
USP45	14506	-2.90997
ZNF589	15392	-2.91172
OPN4	9172	-2.91176
APLP2	688	-2.91243
ILDR2	6059	-2.91247
TARS2	13140	-2.91295
VAV3	14562	-2.91307
PITPNC1	9854	-2.91335
PFKM	9682	-2.91526
RBKS	10896	-2.91648
THOC5	13397	-2.9171
SRA1	12711	-2.91724
TGFBI	13356	-2.91818
ETV1	4113	-2.91885
WDR60	14733	-2.91988
WRB	14796	-2.92044
ZNF638	15426	-2.92051
LOC285097	7241	-2.92078
IFT46	5975	-2.92171
PLA2R1	9893	-2.9219
SUGP2	12955	-2.92244
LHFPL4	6882	-2.92348
MCM6	7761	-2.9241
NUP62	9087	-2.92545
SLFN5	12314	-2.92551
ADAL	200	-2.92598
CNPY2	2654	-2.92944
MAP2K3	7618	-2.93006
HLF	5705	-2.93151
SLC4A9	12254	-2.93188
DHX34	3381	-2.9321
SLC25A17	12096	-2.9333
MLLT10	8028	-2.93428
ITPR3	6245	-2.93538
MDH2	7784	-2.93593
THAP3	13374	-2.93987
ANKRD36C	585	-2.93998
FBXL22	4462	-2.94067
ARL4C	828	-2.94387
LOC149373	7230	-2.94551
GREM2	5297	-2.94707
SERPINH1	11823	-2.94715
MAGI2	7569	-2.94787
RBM27	10915	-2.95088
LINC01089	6993	-2.95188
CPNE7	2831	-2.95437
ASL	927	-2.95508
RAB3C	10728	-2.95513
CDHR1	2187	-2.95539
PPP1R26	10233	-2.95636
ZDHHC8P1	15007	-2.95661
THEMIS	13390	-2.95775
SOWAHC	12555	-2.95784
MAATS1	7535	-2.95894
DNAJC3	3509	-2.95904
TMEM251	13666	-2.9598
MROH8	8153	-2.96076
NR1H2	8938	-2.96213
ELOF1	3906	-2.96322
ODF2L	9134	-2.96443
INPP5J	6109	-2.96653
MVB12A	8355	-2.96663
LMO1	7091	-2.96793
LOC100289230	7140	-2.96838
TTC19	14143	-2.96866
UGCG	14388	-2.96876
VNN2	14602	-2.97076
LRRC38	7404	-2.97085
KIAA0895L	6484	-2.97253
AACS	8	-2.97255
NXPH1	9106	-2.97286
ST5	12811	-2.974
TSPAN8	14115	-2.97412
SPINT2	12655	-2.97437
FOS	4675	-2.97477
VPS8	14637	-2.97532
RPRM	11368	-2.97773
THBS4	13387	-2.97788
RRN3	11437	-2.97803
FBXL6	4466	-2.97973
PEG3-AS1	9639	-2.98148
LRP5	7378	-2.98231
PLD3	9925	-2.98245
CHD3	2395	-2.98309
SURF1	12983	-2.98352
AQP1	712	-2.98433
HPCAL1	5784	-2.98444
GRIK4	5308	-2.98473
PIGB	9791	-2.98699
GPC6	5193	-2.98703
RAB3IP	10733	-2.98898
F10	4167	-2.98985
SLC26A11	12136	-2.99037
GALNT11	4858	-2.99051
ENO3	3968	-2.99142
UNC45A	14416	-2.99154
INPP4A	6102	-2.99205
ARHGEF26	793	-2.99245
BAK1	1169	-2.99679
ARL5A	830	-2.99698
MOB2	8063	-3.00097
KRTAP10-3	6690	-3.0015
LRRN2	7443	-3.00161
BRD1	1352	-3.00184
CDK11B	2195	-3.00278
WASHC1	14677	-3.00518
LINC00937	6979	-3.00703
ODC1	9132	-3.00786
BOLA2-SMG1P6	1334	-3.00882
AP1B1	639	-3.01
LRRC37A4P	7402	-3.01234
NEB	8651	-3.01237
TSSC4	14129	-3.01274
DZANK1	3705	-3.01275
ZCCHC8	14980	-3.01437
RYR1	11523	-3.01533
CCNB1IP1	2023	-3.01547
SLC25A27	12106	-3.01583
KCNV2	6415	-3.01675
SERBP1	11802	-3.01773
CNIH4	2629	-3.01905
ZNF587	15391	-3.02058
KCNC2	6350	-3.0208
ALMS1P1	471	-3.02252
OR2H2	9198	-3.02257
ADCY1	243	-3.02361
HCN4	5501	-3.02464
USP36	14498	-3.02507
PEG10	9637	-3.02582
PIN1P1	9829	-3.02591
CCDC138	1921	-3.02628
VAT1L	14559	-3.02633
ABCD4	52	-3.02648
MCM3AP-AS1	7758	-3.02743
CCBE1	1897	-3.02762
TNK2	13799	-3.02776
SH3RF3	11931	-3.0283
RAB11FIP4	10695	-3.02885
ATP6V0E2	1052	-3.0314
MPP6	8116	-3.03169
HIST1H4C	5657	-3.03177
KCNAB3	6346	-3.0336
ZBTB6	14940	-3.03449
NEGR1	8669	-3.03486
SEPT14	11792	-3.03567
MPC2	8098	-3.03719
KCNIP1	6369	-3.03797
FZD3	4796	-3.03963
FSTL3	4747	-3.04172
NIPBL-AS1	8774	-3.04239
NAV2	8528	-3.04336
C11orf72	1443	-3.04394
MOAP1	8060	-3.04456
SEPT6	11796	-3.04756
PRRX1	10447	-3.04879
ZNF232	15165	-3.04935
INPP5E	6107	-3.05111
INTS4P1	6127	-3.05167
ARSK	883	-3.05368
CNIH3	2628	-3.0539
SLC30A7	12168	-3.05545
RCBTB2	10954	-3.05718
TLK1	13472	-3.05776
TNFSF12	13790	-3.05841
MITD1	8005	-3.05893
VASH2	14555	-3.0592
TTC21A	14144	-3.05973
ST3GAL1	12804	-3.0602
SLC35E1	12188	-3.06056
IQCE	6155	-3.06311
FEZF2	4539	-3.06581
CORO2A	2783	-3.06658
PBX1	9441	-3.07052
PEX11A	9657	-3.07149
PSMD6	10513	-3.0715
LINC00473	6940	-3.07221
MELTF	7848	-3.07251
ZNF596	15397	-3.07393
ASB18	903	-3.07407
PRLH	10372	-3.07425
TUSC1	14229	-3.07437
ANKRD20A9P	568	-3.07602
CSGALNACT2	2938	-3.07623
RAB3B	10727	-3.07853
SLC37A1	12202	-3.08131
EID3	3821	-3.08181
ADAD2	199	-3.08244
CCM2	2019	-3.08254
BCKDHB	1214	-3.08382
PCDHB18P	9482	-3.08809
DGKE	3344	-3.08851
WRNIP1	14798	-3.08855
EDEM3	3747	-3.08879
CRADD	2854	-3.09138
ZNF768	15517	-3.0914
CTAGE1	2970	-3.09218
BFAR	1268	-3.09265
SLC7A4	12283	-3.09429
LINC01000	6987	-3.09665
ALG1L	452	-3.09768
LDHB	6839	-3.09898
CTH	2988	-3.09915
PXDN	10648	-3.09987
ZC3H12C	14953	-3.10014
EPM2A	4025	-3.10075
SPOCK2	12664	-3.10226
ANKZF1	605	-3.10428
MAPKAPK2	7669	-3.10429
OCRL	9131	-3.10486
ERAP1	4039	-3.10626
ANKRD16	555	-3.107
BLMH	1295	-3.10806
LTV1	7486	-3.10879
ERC1	4045	-3.11248
H1F0	5429	-3.11265
GRIK1	5305	-3.11268
MGST2	7940	-3.11292
TAC1	13079	-3.11466
LOC653080	7301	-3.11488
ACO1	129	-3.11557
TNFSF4	13793	-3.11715
TUBE1	14215	-3.11844
RHCG	11087	-3.11931
EPHB6	4020	-3.11979
SSH1	12777	-3.12056
VSIG8	14645	-3.1217
GNPTG	5134	-3.12181
SLC2A13	12156	-3.12248
PIPSL	9847	-3.12251
TRH	13964	-3.12259
BTBD17	1392	-3.12276
ZNF154	15121	-3.12282
WDR61	14734	-3.12351
PBXIP1	9445	-3.12378
APOL6	699	-3.12822
TUBA3FP	14201	-3.12887
COMP	2747	-3.12914
TMEM9B	13740	-3.12979
ZNF283	15200	-3.13098
DUSP23	3666	-3.13132
RAB24	10707	-3.13169
TFB1M	13336	-3.13292
ARF6	733	-3.13337
BPTF	1346	-3.13525
SLC19A2	12057	-3.13609
ANKRD36BP2	584	-3.13622
DGKH	3346	-3.13787
SPAG5	12594	-3.13833
ZBTB5	14939	-3.13853
SUSD4	12990	-3.13888
PTPA	10576	-3.1407
COX10	2789	-3.14128
RASSF3	10873	-3.14173
FAM122C	4230	-3.14536
NRP1	8978	-3.14577
UNC119	14410	-3.1458
ALDOA	443	-3.15039
COA7	2682	-3.15064
TUSC3	14231	-3.15596
RIT2	11146	-3.15618
SCAMP3	11615	-3.15631
ANKRD45	591	-3.15838
LOC727896	7303	-3.15873
SUSD6	12992	-3.15881
TAGLN2	13115	-3.15883
PNPLA3	10051	-3.15958
MDGA1	7780	-3.16025
CEP112	2291	-3.16177
TET1	13319	-3.16287
CMYA5	2619	-3.16344
C10orf82	1427	-3.16467
MEIKIN	7843	-3.16593
CAMK2G	1773	-3.16684
GGA2	4976	-3.16785
COX20	2796	-3.16891
CROCCP3	2899	-3.16902
RBP1	10939	-3.16949
CDK8	2216	-3.1704
PRSS56	10461	-3.17051
PTCHD4	10544	-3.17141
RASSF5	10875	-3.17166
RHBDL1	11083	-3.17269
SYT10	13051	-3.17352
CTSA	3007	-3.17407
PTPRN2	10608	-3.17739
TMEM14A	13573	-3.1776
CDC42SE1	2157	-3.17796
DNAH14	3471	-3.17814
CDC73	2162	-3.18013
SLC25A11	12090	-3.18214
COPZ2	2768	-3.18247
SRGAP1	12726	-3.18675
IL34	6050	-3.18815
ABCD2	50	-3.18936
OXNAD1	9295	-3.19033
ZNF595	15396	-3.19315
TEX30	13328	-3.19425
EIF3J-AS1	3852	-3.19488
TTC3	14152	-3.19608
JHY	6278	-3.19774
CHORDC1	2430	-3.19794
PHACTR2	9715	-3.19902
POLR2E	10099	-3.19938
ARPP21	868	-3.20042
ZNF827	15556	-3.20145
FAM92A	4398	-3.20333
FBLL1	4444	-3.20418
CRYZ	2921	-3.20438
PHRF1	9760	-3.2051
DNAH7	3474	-3.2063
NDUFB8	8635	-3.20849
ALDH1L2	433	-3.20988
ANKH	541	-3.21089
SNHG7	12461	-3.21228
SPRYD3	12689	-3.21314
FAM210A	4319	-3.21376
SPOCK1	12663	-3.21459
SOCS2	12529	-3.21589
DTX2P1-UPK3BP1-PMS2P11	3645	-3.21647
HTR7	5880	-3.21825
CA12	1689	-3.21834
ZC3H6	14960	-3.21866
STRN3	12913	-3.22098
GRHPR	5298	-3.22122
TSKU	14093	-3.22176
PYGO1	10662	-3.22205
KCNK2	6389	-3.22533
OSCAR	9259	-3.22736
IQCB1	6153	-3.22745
GPR63	5259	-3.22774
DBI	3168	-3.22873
CDH2	2175	-3.2288
METTL24	7873	-3.22929
HEBP2	5537	-3.2304
ARSJ	882	-3.232
KANK4	6307	-3.23217
EMILIN2	3938	-3.23367
DNAJB14	3484	-3.23376
TUBGCP5	14221	-3.23431
CASKIN1	1840	-3.23504
YBEY	14852	-3.23957
PTH1R	10564	-3.24147
PARP16	9408	-3.2428
SFXN1	11879	-3.24363
SOX5	12570	-3.24504
CNNM1	2636	-3.24693
GPALPP1	5173	-3.247
FAM21EP	4333	-3.24931
ZBTB43	14933	-3.24939
ZFP2	15028	-3.24984
USB1	14461	-3.24997
SLC13A3	12031	-3.25014
DENND5B	3313	-3.25026
PGD	9700	-3.25152
TTC7B	14168	-3.25268
C2orf15	1588	-3.25355
ASH1L-AS1	920	-3.25363
PCNT	9517	-3.25671
PIP5K1A	9842	-3.26145
AIMP2	378	-3.26236
TEX47	13330	-3.26362
LSG1	7454	-3.26422
TMEM62	13709	-3.26454
AIG1	375	-3.26519
CCL17	2010	-3.26665
LTBP1	7478	-3.26818
ANKRD34C	580	-3.26851
MLST8	8034	-3.26928
ZNF251	15175	-3.26956
CLN3	2571	-3.27046
SYMPK	13020	-3.27361
ELMOD2	3899	-3.27398
MED22	7814	-3.27399
HPDL	5786	-3.27446
SLC25A42	12120	-3.27536
RCAN2	10951	-3.27678
NPY	8928	-3.27738
DDX24	3259	-3.27765
NAAA	8470	-3.27808
ESYT3	4101	-3.27919
GFPT2	4969	-3.28455
LRRC37A3	7401	-3.28477
CHRNB1	2450	-3.2851
ZNF780A	15528	-3.28536
ZNF133	15108	-3.28565
TMCO6	13517	-3.28573
HDAC10	5507	-3.28947
ADAT2	238	-3.29055
NFIA	8724	-3.291
OPRK1	9173	-3.29135
SLITRK6	12325	-3.29215
CCNJ	2039	-3.29218
MCM4	7759	-3.29286
FPGS	4712	-3.29506
AMOTL1	505	-3.29797
BCL11B	1218	-3.29802
FKBP14	4600	-3.29994
ERGIC3	4061	-3.30258
GMPPB	5090	-3.30423
DOK4	3562	-3.30624
SST	12790	-3.30685
WDR66	14736	-3.30743
PARP3	9410	-3.30745
CPNE1	2825	-3.30878
SOX3	12568	-3.31081
ZNF527	15339	-3.31142
THEM4	13388	-3.31184
SNHG11	12449	-3.31241
TGS1	13366	-3.3125
HERC3	5561	-3.31696
ASMTL	928	-3.31801
RHBDD3	11080	-3.31807
DDX55	3277	-3.31921
INSM2	6116	-3.32045
GTF2IRD1	5385	-3.32622
MLXIP	8036	-3.32824
SMG5	12373	-3.32989
PXYLP1	10653	-3.33293
UTP23	14530	-3.33341
ADRA2A	297	-3.33862
CCDC149	1930	-3.33913
PMS2P5	10027	-3.34283
SLC4A7	12252	-3.34463
RASL10A	10866	-3.34541
NR2F1-AS1	8945	-3.34548
CSAG4	2928	-3.34568
RALGAPA2	10799	-3.34825
FAM13A-AS1	4248	-3.35085
NUDT10	9047	-3.35135
LOC103091866	7204	-3.35205
MOSPD3	8094	-3.35206
PTGR1	10561	-3.35248
TSTD3	14134	-3.35275
CCL2	2012	-3.35451
ADSSL1	304	-3.35563
DHX32	3379	-3.35621
ZNRF3	15591	-3.35758
LRIG1	7365	-3.35918
ALOX12P2	473	-3.36096
EFNB1	3792	-3.36447
CACNB4	1729	-3.36602
STXBP5	12940	-3.36861
IGF2BP3	5988	-3.36967
GOLGA8A	5152	-3.37229
WNT10A	14784	-3.37341
RBM38	10920	-3.37431
TICAM1	13417	-3.37493
SCGB3A1	11642	-3.37636
GPC1	5189	-3.37818
LINC01351	7015	-3.37903
ADPRM	293	-3.37909
ATG10	969	-3.37981
SFT2D3	11874	-3.38024
CBWD1	1881	-3.38087
UBE2CP5	14296	-3.38166
LAMA4	6760	-3.38521
MOGAT2	8073	-3.38554
GSTP1	5366	-3.38599
PGBD1	9696	-3.38783
FAM198A	4300	-3.38835
HRK	5808	-3.38926
DYNC2LI1	3691	-3.39038
FAM135B	4244	-3.39136
ECI2	3736	-3.39192
SLC39A13	12218	-3.39235
NUBPL	9038	-3.39244
LOC100130950	7121	-3.39272
DSCAM	3625	-3.39307
LOC101928433	7189	-3.3951
TRPM3	14061	-3.39814
SLC25A43	12121	-3.40175
PCDHGB4	9494	-3.40615
MASP1	7701	-3.41072
PPP1R17	10226	-3.41338
TMEM233	13650	-3.41561
SYT14	13055	-3.41721
MRPS18B	8211	-3.41829
UNKL	14427	-3.42021
HEXIM2	5576	-3.42281
GABRG3	4838	-3.42293
LOC102723665	7200	-3.42367
TCEAL2	13236	-3.42686
LOXL1	7336	-3.42733
SH3BP1	11915	-3.42793
RAMP3	10808	-3.42885
GOLGA1	5138	-3.42913
BDP1	1249	-3.42977
NRG3	8968	-3.42989
TMEM41A	13691	-3.43144
PRCP	10300	-3.43558
ATP5MC2	1029	-3.4392
RNF180	11211	-3.44019
ZMYND10	15091	-3.44021
ATXN7L1	1089	-3.44302
UBXN11	14363	-3.44313
DUS2	3652	-3.44326
IFIT5	5952	-3.44455
HPGD	5788	-3.44626
GOLGA8IP	5153	-3.45061
TBCK	13205	-3.45227
RXFP1	11517	-3.45451
RANBP3	10814	-3.45881
PNOC	10047	-3.45917
SPCS1	12621	-3.45931
DDX41	3267	-3.45947
HGC6.3	5580	-3.45964
SLC3A2	12227	-3.45985
RALGPS1	10802	-3.46068
MIR22HG	7990	-3.46246
TSPAN2	14107	-3.46263
C9orf116	1671	-3.46471
MRNIP	8147	-3.46513
DPY19L2P3	3600	-3.46519
B3GAT3	1125	-3.46601
LIFR-AS1	6895	-3.46732
EFHC2	3782	-3.46856
CEP89	2322	-3.46929
KIFAP3	6546	-3.46943
GOLGA2P6	5142	-3.47318
STK36	12884	-3.47732
ST6GALNAC4	12816	-3.47846
R3HCC1	10684	-3.47868
FAM69B	4370	-3.47997
NREP	8964	-3.48147
SHARPIN	11938	-3.48261
INO80C	6098	-3.48349
B4GAT1	1144	-3.48656
TRMT9B	14047	-3.48675
ATAD2	950	-3.48717
ADRA1B	295	-3.48721
SPARCL1	12600	-3.48844
CEP70	2315	-3.48975
PWARSN	10642	-3.4906
PRKG1	10365	-3.49096
RREB1	11433	-3.49214
LRRTM2	7446	-3.49308
HACD3	5447	-3.49344
DNASE2	3526	-3.49394
ARMC6	844	-3.49613
COCH	2686	-3.49636
COQ4	2773	-3.49653
PCGF6	9506	-3.49699
HIF1A	5597	-3.49856
POU3F1	10146	-3.49888
OGFOD2	9142	-3.50006
RYR3	11525	-3.50075
WNK3	14783	-3.50116
NRSN1	8981	-3.50139
GXYLT2	5419	-3.50315
MRPL16	8161	-3.50499
TMEM196	13623	-3.50514
ARID5B	812	-3.50625
WSB1	14799	-3.50819
CHRNA6	2448	-3.5093
PRIMPOL	10336	-3.51109
RNF4	11238	-3.51455
VWC2	14663	-3.51522
PCDHGA7	9492	-3.51675
PDE8B	9579	-3.52059
GRK3	5321	-3.52443
INAFM1	6081	-3.52509
STMN3	12893	-3.52578
FAM213A	4323	-3.52693
RAB40AL	10735	-3.52721
GSTO1	5364	-3.52749
PPT2	10283	-3.53125
ACOT2	133	-3.53157
HOXD9	5781	-3.53216
ANKRD18A	557	-3.53253
CRYGD	2917	-3.53444
SPATA1	12603	-3.53875
DFFB	3332	-3.54353
SYT4	13061	-3.54517
NDUFAF4	8619	-3.547
IFITM10	5954	-3.54898
HIST1H4L	5665	-3.54954
MAP3K14	7628	-3.54975
SETD1B	11839	-3.55002
NPNT	8915	-3.55052
BIVM	1291	-3.5507
CTNNBIP1	2996	-3.55144
RIMS3	11125	-3.55171
BRAT1	1349	-3.55235
ST7-AS1	12820	-3.5545
LSM12	7458	-3.55486
EFNA2	3788	-3.55701
NMT1	8836	-3.55962
PLBD1	9906	-3.5628
HELQ	5548	-3.5637
VPS28	14616	-3.56516
PLEKHH3	9952	-3.56702
MBL1P	7727	-3.56704
ARHGEF4	799	-3.56781
TBC1D8	13194	-3.57182
PNMA6E	10041	-3.57738
CRISPLD1	2887	-3.57842
C1orf109	1533	-3.57872
SLAIN2	12015	-3.58257
BTN3A3	1413	-3.58412
GFRA1	4970	-3.58488
CCDC173	1944	-3.58598
PRRG3	10442	-3.58869
RDH5	10974	-3.59604
FNDC3A	4661	-3.59789
SPNS1	12659	-3.59876
ULK3	14404	-3.60169
CCNQ	2044	-3.60206
MEX3B	7887	-3.60532
GPAA1	5172	-3.60536
ASTE1	942	-3.60666
NOS1AP	8873	-3.60841
PLEKHH2	9951	-3.61222
CSPP1	2957	-3.61272
IMPA1	6071	-3.61372
NBPF11	8540	-3.61405
XYLB	14844	-3.6154
ZNF773	15522	-3.6154
GBP2	4914	-3.61764
SLC35F1	12191	-3.61827
CXorf67	3069	-3.61927
PPP4R1	10270	-3.62055
PTPRT	10612	-3.62124
ELN	3902	-3.62137
ECI1	3735	-3.62295
NOP53	8867	-3.62609
MYC	8380	-3.62682
DIRAS3	3408	-3.62846
TM4SF1	13493	-3.62954
SEZ6L	11852	-3.63374
SOX15	12562	-3.63489
ING5	6091	-3.6369
ZBED6CL	14906	-3.64146
XKR4	14821	-3.64179
KCNK10	6386	-3.64203
TOB1	13822	-3.64257
APLN	685	-3.64262
ZNF684	15459	-3.64353
MSRB3	8261	-3.64585
GDPD5	4950	-3.64754
COL21A1	2705	-3.64846
RALY	10804	-3.64917
ERICH3	4068	-3.65219
LDHA	6837	-3.65394
USP53	14514	-3.65418
PBX4	9444	-3.65825
ZNF75D	15510	-3.66167
CPT2	2845	-3.66256
LOC100506124	7148	-3.6629
LOC391322	7256	-3.66293
DZIP1	3706	-3.6638
ZNF671	15448	-3.66579
ADCYAP1	253	-3.66933
SETDB1	11847	-3.66979
EPHB3	4019	-3.67006
MYO5B	8427	-3.67247
ITGA11	6210	-3.67285
NUP58	9086	-3.67337
LMO7	7095	-3.67486
ZNF382	15247	-3.67488
SEMA5A	11771	-3.67648
LYPLA1	7514	-3.67693
SCFD1	11632	-3.67733
TC2N	13227	-3.67775
SCLT1	11646	-3.67855
AHI1	361	-3.68008
NPFFR2	8901	-3.68538
EFL1P1	3786	-3.68551
AADAT	10	-3.68635
STK32C	12881	-3.6868
ULK4	14405	-3.68682
ADAMTS19	220	-3.68683
LRRFIP1	7437	-3.68695
HTRA2	5883	-3.68966
DGKG	3345	-3.69156
ITGA9-AS1	6219	-3.69297
CXXC4	3063	-3.69825
ZNF674-AS1	15451	-3.701
SSBP2	12771	-3.70255
SERGEF	11804	-3.70284
CC2D2A	1893	-3.7042
ZIM2	15069	-3.70673
MROH1	8149	-3.70868
MALT1	7583	-3.71004
QRFPR	10676	-3.71211
AIRE	380	-3.71317
VAV2	14561	-3.71335
PDLIM3	9603	-3.71399
USP27X	14485	-3.71586
AIFM3	374	-3.7162
PCDHB15	9479	-3.71877
PPP1R12C	10216	-3.7195
SRSF5	12760	-3.72068
AEBP1	306	-3.72083
CTGF	2987	-3.73078
PTGES2	10557	-3.73103
PNMA5	10039	-3.73142
MIPOL1	7986	-3.73448
PMS2P7	10028	-3.73652
FANK1	4418	-3.73884
ARHGAP44	772	-3.74032
NUDT7	9063	-3.74736
LIF	6893	-3.74872
TOB1-AS1	13823	-3.74894
CHPT1	2435	-3.74913
SLC27A2	12143	-3.75174
CBLN2	1875	-3.75324
SLC6A17	12272	-3.75339
HS3ST4	5814	-3.75378
SCX	11678	-3.75691
CNTN6	2668	-3.76227
ASAP1-IT1	894	-3.76485
CNTNAP3	2671	-3.77061
TRAF3IP2-AS1	13928	-3.77301
ARL17B	823	-3.77505
KIAA1551	6503	-3.77593
SEMA3C	11761	-3.77777
LRRC75B	7431	-3.77838
RBFA	10892	-3.77866
PIAS2	9777	-3.78198
OSTN	9271	-3.78476
ACTA1	161	-3.7851
PATL1	9424	-3.78687
FOSL1	4677	-3.79164
OR8B12	9233	-3.7923
TADA3	13090	-3.79448
EBPL	3726	-3.7948
WHAMMP2	14769	-3.79882
SLC8B1	12293	-3.79921
MICA	7948	-3.80091
METRN	7861	-3.80104
GLB1L	5039	-3.8014
CCDC65	1973	-3.80149
ZNF91	15577	-3.80178
TMEM161B	13586	-3.80779
TRIM3	13988	-3.80897
LRRN3	7444	-3.80941
UBE2Q2L	14322	-3.81035
BRINP3	1368	-3.81168
TNC	13768	-3.81459
CDKL4	2222	-3.81836
CMTM4	2612	-3.81913
P4HTM	9321	-3.8201
ZBTB34	14926	-3.8213
DIP2A	3403	-3.82485
NUB1	9035	-3.82491
RGMA	11050	-3.82538
CNTNAP3B	2672	-3.83084
PROCA1	10386	-3.83425
LOC401320	7262	-3.83438
AMPH	509	-3.8397
NANS	8502	-3.84193
MTG2	8299	-3.84341
SRRM3	12750	-3.84438
PHTF1	9761	-3.84494
ZNF331	15223	-3.84579
ZFHX2	15022	-3.84957
RAD51-AS1	10778	-3.85094
ZFPM2	15045	-3.85135
KRT31	6675	-3.85175
GLDC	5042	-3.85182
SETD2	11840	-3.85243
ZNRF2P1	15590	-3.85384
CASC4	1837	-3.85529
RBM3	10917	-3.86009
TMEM63C	13712	-3.86032
LOC440311	7269	-3.8612
ATP2C2	1021	-3.86181
MRAP2	8130	-3.86536
TSPAN18	14106	-3.86583
CDH6	2183	-3.86658
LOC101928673	7192	-3.86692
CSDC2	2929	-3.86733
FLJ30901	4621	-3.8688
GRAMD1A	5283	-3.87099
RLF	11149	-3.8741
TP73-AS1	13876	-3.87503
SDK1	11703	-3.87559
NRIP2	8972	-3.8756
MDFIC	7779	-3.87919
TENM1	13304	-3.88455
TNRC6A	13815	-3.88817
GARNL3	4888	-3.89206
RBM28	10916	-3.89209
AFDN-DT	313	-3.89312
ZC2HC1A	14947	-3.90123
SORCS3	12546	-3.90897
GPATCH2L	5182	-3.91223
USP51	14513	-3.91345
CLMP	2570	-3.91442
C22orf23	1576	-3.91714
RARRES1	10842	-3.91719
ELAC1	3877	-3.92465
ZNF239	15170	-3.92702
ATAD5	955	-3.93009
POMT1	10128	-3.93569
HS3ST2	5812	-3.9397
ASB2	904	-3.94279
TPRA1	13900	-3.94638
NEK11	8674	-3.94646
PSMG1	10522	-3.94858
DNMBP	3538	-3.94905
LYPD6	7512	-3.95236
ANKRD20A4-ANKRD20A20P	565	-3.95814
FAM135A	4243	-3.96217
ANKRD18CP	559	-3.96364
RPEL1	11286	-3.96475
JHDM1D-AS1	6277	-3.9674
PCSK1N	9529	-3.96801
GAD1	4839	-3.97507
MMP15	8046	-3.97717
KCNJ8	6383	-3.97848
GLT1D1	5070	-3.98023
ZNF124	15105	-3.98424
PNMA6A	10040	-3.9858
PRR16	10425	-3.98621
CCDC181	1948	-3.98624
NBPF10	8539	-3.98823
SLC2A14	12157	-3.99655
VWA3A	14658	-3.99986
GOLGA6L10	5148	-4.00613
ADAMTS9	226	-4.00788
TINCR	13449	-4.01227
KDELC1	6436	-4.01886
SPATA20	12607	-4.02075
GALNT1	4856	-4.02133
RGS9	11076	-4.02455
SLC35G2	12196	-4.02525
LOC101926935	7171	-4.03228
XYLT2	14846	-4.03791
MDGA2	7781	-4.03881
ANXA2P1	628	-4.0435
PCDH17	9463	-4.04486
CRYGS	2918	-4.05581
SMARCD3	12357	-4.05779
LRP1B	7373	-4.05792
LGR6	6878	-4.06366
AGL	339	-4.06485
FAHD1	4197	-4.07329
B3GLCT	1126	-4.07838
GDF10	4939	-4.08009
LRRC23	7391	-4.08159
ARHGAP20	751	-4.08436
SEMA6C	11775	-4.0942
SEMA3A	11758	-4.09507
AFDN	312	-4.10019
GPX7	5282	-4.10543
UBE2Q2P1	14323	-4.10904
COL7A1	2724	-4.11361
WFIKKN2	14766	-4.11702
ALS2CR12	484	-4.12069
GPR68	5260	-4.13001
TTR	14189	-4.13053
KIF9-AS1	6545	-4.13387
ZNF275	15191	-4.13705
OTX1	9287	-4.13981
SDK2	11704	-4.14218
EFNA5	3791	-4.14587
HEMK1	5551	-4.14812
DYRK3	3701	-4.15032
DHRS11	3362	-4.15109
FOXK1	4695	-4.15886
GRIK3	5307	-4.16037
PARP8	9413	-4.16112
HSF1	5838	-4.16823
NRAP	8954	-4.16884
DND1	3527	-4.17191
SPHKAP	12643	-4.17599
SPTBN5	12701	-4.18138
ENO4	3969	-4.18922
MARC2	7679	-4.19325
C1orf220	1549	-4.19548
HM13	5707	-4.20647
EPHB2	4018	-4.20847
ADAM17	204	-4.2093
GLB1	5038	-4.21332
SYDE2	13017	-4.21366
GAD2	4840	-4.2234
DIABLO	3391	-4.22705
MREG	8134	-4.23113
PNMA8B	10043	-4.23696
LRRC55	7417	-4.24491
AP1S3	645	-4.25885
PRSS27	10454	-4.26341
CEP85L	2321	-4.26928
SLC23A2	12081	-4.27257
OSBPL3	9254	-4.27412
CDH13	2171	-4.27799
LOC441204	7276	-4.29086
SCAF8	11610	-4.29864
GPI	5202	-4.29978
SDCCAG8	11690	-4.30101
DIS3	3411	-4.30159
RBAK	10884	-4.30711
UBE2G2	14306	-4.30778
FJX1	4597	-4.31714
GK	5032	-4.3234
KIAA0825	6482	-4.3254
SOSTDC1	12552	-4.32581
SEL1L3	11743	-4.32604
MTTP	8332	-4.32849
SLC37A3	12203	-4.33039
FAM228A	4339	-4.33567
PITPNM1	9855	-4.34135
SLC8A3	12292	-4.34461
PDZRN4	9628	-4.35017
PDXK	9619	-4.35524
P4HA2	9319	-4.35789
ANKRD18DP	560	-4.37498
SCG2	11634	-4.37632
RCN2	10962	-4.38041
CD163L1	2078	-4.38376
EFCAB6	3775	-4.38379
TAF1B	13098	-4.38756
LRRC4C	7416	-4.39217
UNC13C	14414	-4.40444
GALNT16	4863	-4.40617
B3GALT2	1119	-4.40825
NRG2	8967	-4.41166
USP43	14505	-4.41584
FAAP20	4181	-4.41791
WHAMMP3	14770	-4.42889
CRHBP	2880	-4.43246
VSTM1	14648	-4.43715
ADRA1A	294	-4.43842
KAT5	6317	-4.44554
ITGA7	6216	-4.47197
ETV5	4115	-4.48079
PCSK1	9528	-4.4816
XKR8	14823	-4.49049
ZDHHC22	14998	-4.49851
HCN3	5500	-4.50548
SLC2A11	12154	-4.53068
PDE4A	9565	-4.53251
TSPAN9	14116	-4.55112
LSM6	7465	-4.5756
GPR26	5247	-4.59612
FAM111A-DT	4217	-4.59675
WDR78	14743	-4.6088
GRM4	5328	-4.61595
ORAI2	9235	-4.62042
HRH3	5806	-4.62678
IFT57	5977	-4.63188
GRIP2	5318	-4.63453
FAM189A1	4293	-4.65096
RFXAP	11045	-4.65661
ZNF853	15571	-4.66837
SEMA3E	11763	-4.67747
CAB39L	1701	-4.68479
PLAGL1	9900	-4.6878
BICD1	1278	-4.72225
LOC105376805	7217	-4.74023
ASIC2	923	-4.75226
CBWD5	1882	-4.79858
SYT6	13063	-4.80222
TEX26	13324	-4.80689
EGFEM1P	3799	-4.81549
GOLGA6L17P	5149	-4.83406
PAWR	9426	-4.8808
MTMR11	8311	-4.89176
ARHGEF10L	783	-4.89282
RNF216P1	11227	-4.9012
PFKP	9683	-4.9353
RALYL	10805	-4.9561
ASTN2	945	-4.98849
CNTN4	2666	-5.12039
PLCH1	9917	-5.12927
TECTA	13294	-5.14596
RPL13P5	11303	-5.1994
LRP8	7380	-5.25455
MGAT4C	7925	-5.27548
SULF1	12959	-5.41675
MCC	7743	-5.65406
